# Supplementary material for: Cross-editing by a tRNA synthetase allows vertebrates to abundantly express mischargeable tRNA without causing mistranslation
Source: Nucleic Acids Res. 2020 Jun 2;48(12):6445–57. doi: 10.1093/nar/gkaa469 (PMC7337962; doi:10.1093/nar/gkaa469)
Supplement: gkaa469_Supplemental_Files [file gkaa469_supplemental_files.zip]

Archive with 3 entries (3 files):
- Supplementary Figures 2020.05.19.pdf
- Table S1-4-2019.11.14.xlsx
- Table S5-new.xlsx
