# Supplementary material for: Cross-editing by a tRNA synthetase allows vertebrates to abundantly express mischargeable tRNA without causing mistranslation
Source: Nucleic Acids Res. 2020 Jun 2;48(12):6445–57. doi: 10.1093/nar/gkaa469 (PMC7337962; doi:10.1093/nar/gkaa469)
Supplement: gkaa469_Supplemental_Files [file gkaa469_supplemental_files.zip › Table S1-4-2019.11.14.xlsx]

## Sheet: Table S1
Table S1. Human cytoplasmic tRNAThr gene sequences and their corresponding tRNAscan scores
Name	Anticodon	DNA sequence	tRNAscan score
Thr-AGU-1	AGU	AGCACCATGGCTTAGCTGGTTAAAGCACCTGTCTAGTAAACAGGAGATCCTGAGtTTCAATTCCAATGGTGCCT	43.9
Thr-AGU-2	AGU	GGCCCTGTGGCTTAGCTGGTCAAAGCGCCTGTCTAGTAAACAGGAGATCCTGGGTTCGAATCCCAGCGGGGCCT	80.3
Thr-AGU-3	AGU	GGCTTCGTGGCTTAGCTGGTTAAAGCGCCTGTCTAGTAAACAGGAGATCCTGGGTTCGAATCCCAGCGAGGCCT	81.6
Thr-AGU-4*	AGU	GGCGCCGTGGCTTAGCTGGTTAAAGCGCCTGTCTAGTAAACAGGAGATCCTGGGTTCGAATCCCAGCGGTGCCT	81.6
Thr-AGU-5	AGU	GGCTCCGTAGCTTAGTTGGTTAAAGCGCCTGTCTAGTAAACAGGAGATCCTGGGTTCGACTCCCAGCGGGGCCT	82.17
Thr-AGU-6 (2)	AGU	GGCTCCGTGGCTTAGCTGGTTAAAGCGCCTGTCTAGTAAACAGGAGATCCTGGGTTCGAATCCCAGCGGGGCCT	83.05
Thr-AGU-7* (3)	AGU	GGCGCCGTGGCTTAGTTGGTTAAAGCGCCTGTCTAGTAAACAGGAGATCCTGGGTTCGAATCCCAGCGGTGCCT	84.06
Thr-CGU-1	CGU	GGCAGAGTGGTGCAGCGGAAGCGTGCTGGGCCCGTAACCCAGAGGTCAATGGATCGAAGCCATCCTTGGCTA	46.44
Thr-CGU-2	CGU	GGCCCTGTAGCTCAGCGGTTGGAGCGCTGGTCTCGTAAACCTAGGGGTCGTGAGTTCAAATCTCACCAGGGCCT	63.29
Thr-CGU-3*	CGU	GGCGCGGTGGCCAAGTGGTAAGGCGTCGGTCTCGTAAACCGAAGATCGCGGGTTCGAACCCCGTCCGTGCCT	79.77
Thr-CGU-4	CGU	GGCTCTGTGGCTTAGTTGGCTAAAGCGCCTGTCTCGTAAACAGGAGATCCTGGGTTCGAATCCCAGCGGGGCCT	80.3
Thr-CGU-5*	CGU	GGCGCGGTGGCCAAGTGGTAAGGCGTCGGTCTCGTAAACCGAAGATCACGGGTTCGAACCCCGTCCGTGCCT	80.42
Thr-CGU-6	CGU	GGCTCTATGGCTTAGTTGGTTAAAGCGCCTGTCTCGTAAACAGGAGATCCTGGGTTCGACTCCCAGTGGGGCCT	80.88
Thr-UGU-1	UGU	GGCTCCATAGCTCAGGGGTTAGAGCACTGGTCTTGTAAACCAGGGTCGCGAGTTCAAATCTCGCTGGGGCCT	75.64
Thr-UGU-2	UGU	GGCCCTATAGCTCAGGGGTTAGAGCACTGGTCTTGTAAACCAGGGGTCGCGAGTTCAAATCTCGCTGGGGCCT	78.79
Thr-UGU-3	UGU	GGCTCCATAGCTCAGGGGTTAGAGCACTGGTCTTGTAAACCAGGGGTCGCGAGTTCAAATCTCGCTGGGGCCT	79.46
Thr-UGU-4	UGU	GGCTCCATAGCTCAGGGGTTAGAGCGCTGGTCTTGTAAACCAGGGGTCGCGAGTTCAATTCTCGCTGGGGCCT	80.94
Thr-UGU-5	UGU	GGCTCCATAGCTCAGTGGTTAGAGCACTGGTCTTGTAAACCAGGGGTCGCGAGTTCGATCCTCGCTGGGGCCT	83.03
Thr-UGU-6	UGU	GGCTCTATGGCTTAGTTGGTTAAAGCGCCTGTCTTGTAAACAGGAGATCCTGGGTTCGAATCCCAGTAGAGCCT	84.82
Note: This table is created based on the Feb. 2009 assembly of the human genome as put togeher by UCSC under the name "hg19".

## Sheet: Table S2
Table S2. Mouse cytoplasmic tRNAThr gene sequences and their corresponding tRNAscan scores
Name	Anticodon	DNA sequence	tRNAscan score
Thr-AGU-1	AGU	GGCCTTGTGGCTTAGCTGGTCAAAGCGCCTGTCTAGTAAACAGGAGATCCTGGGTTCGAATCCCAGCAAGGCCT	79.48
Thr-AGU-2	AGU	GGCACCGTGGCTTAGTTGGTTAAAGCGCCTGTCTAGTAAACAGGAGATCCTGGGTTCGAATTCCAGCGGTGCCT	79.7
Thr-AGU-3	AGU	GGCTCTGTGGCTTAGCTGGTTAAAGCGCCTGTCTAGTAAACAGGAGATCCTGGGTTCAAATCCCAGCAGGGCCT	80.06
Thr-AGU-4	AGU	GGCTCCGTGGCTTAGCTGGTTAAAGCGCCTGTCTAGTAAACAGGAGATCCTGGGTTCAAATCCCAGCGGGGCCT	81.31
Thr-AGU-5*	AGU	GGCGCCGTGGCTTAGCTGGTTAAAGCGCCTGTCTAGTAAACAGGAGATCCTGGGTTCGAATCCCAGCGGTGCCT	81.6
Thr-AGU-6	AGU	GGCTCCGTGGCTTAGCTGGTTAAAGCGCCTGTCTAGTAAACAGGAGATCCTGGGTTCGAATCCCAGCGGGGCCT	83.05
Thr-AGU-7* (3)	AGU	GGCGCCGTGGCTTAGTTGGTTAAAGCGCCTGTCTAGTAAACAGGAGATCCTGGGTTCGAATCCCAGCGGTGCCT	84.06
Thr-CGU-1	CGU	AGGGATGTAGTTCAGTGGATGAACACTTGCCTCGTAGGTTGGAGGCTCTAGGTTCAGTTCCTAGTGCCCCTT	26.36
Thr-CGU-2	CGU	GGCTCCGTGGCTTAGTTGGCTAAAGCGCCTGTCTCGTAAACAGGAGATCCTGGGTTCGAATCCCAGTGGGGCCT	78.56
Thr-CGU-3*	CGU	GGCGCGGTGGCCAAGTGGTAAGGCGTCGGTCTCGTAAACCGAAGATCGCGGGTTCGAACCCCGTCCGTGCCT	79.77
Thr-CGU-4	CGU	GGCTCCATGGCTTAGCTGGTTAAAGCGCCTGTCTCGTAAACAGGAGATCCTGGGTTCGACTCCCAGTGGGGCCT	80.32
Thr-CGU-5*	CGU	GGCGCGGTGGCCAAGTGGTAAGGCGTCGGTCTCGTAAACCGAAGATCACGGGTTCGAACCCCGTCCGTGCCT	80.42
Thr-UGU-1	UGU	GGCCCTATAGCTCAGGGGTTAGAGCACTGGTCTTGTAAACCAGGGGTCGCGAGTTCAAATCTCGCTGGGGCCT	78.79
Thr-UGU-2 (2)	UGU	GGCTCCATAGCTCAGGGGTTAGAGCACTGGTCTTGTAAACCAGGGGTCGCGAGTTCAAATCTCGCTGGGGCCT	79.46
Thr-UGU-3	UGU	GGCTCCATGGCTTAGTTGGTTAAAGCGCCTGTCTTGTAAACAGGAGATCCTGGGTTCGAATCCCAGTGGGGCCT	85.34
Note: This table is created based on the Dec. 2011 assembly of the mouse genome as put togeher by UCSC under the name "mm10".

## Sheet: Table S3
Table S3. Human cytoplasmic tRNACys gene sequences and their corresponding tRNAscan scores
Name	Anticodon	DNA sequence	tRNAscan score
Cys-1	GCA	GGGGGTAGGGCTCAGGGAtAGAGCATTTGACTGCAGATCAAGAGGtCCCCGGTTCGAATCTAGGTGCCCCCT	51.58
Cys-2 *	GCA	GGGGGTATAGCTCACAGGTAGAGCATTTGACTGCAGATCAAGAGGtCCCCGGTTCAAATCCGGTTACTCCCT	57.52
Cys-3	GCA	GGGCGTATAGCTCAGGGGTAGAGCATTTGACTGCAGATCAAGAGGtCCCCAGTTCAAATCTGGGTGCCCACT	59.93
Cys-4	GCA	GGGGGTATAGCTCACAGGTAGAGCATTTGACTGCAGATCAAGAGGtCCCCGGTTCAAATCTGGGTGCCCCCT	60.15
Cys-5	GCA	GGGCGTATAGCTCAGGGGTAGAGCATTTGACTGCAGATCAAGAGGtCCCCAGTTCAAATCTGGGTGCCCCCT	65.84
Cys-6	GCA	GGGGGTATAGCTCAGGGGTAGAGCATTTGACTGCAAATCAAGAGGtCCCTGATTCAAATCCAGGTGCCCCCT	67.69
Cys-7	GCA	GGGGGTATAGTTCAGGGGTAGAGCATTTGACTGCAGATCAAGAGGtCCCTGGTTCAAATCCAGGTGCCCCCT	68.91
Cys-8	GCA	GGGGATATAGCTCAGGGGTAGAGCATTTGACTGCAGATCAAGAGGtCCCCGGTTCAAATCCGGGTGCCCCCC	69.3
Cys-9	GCA	GGGGGTATAGCTCAGGGGTAGAGCACTTGACTGCAGATCAAGAAGtCCTTGGTTCAAATCCAGGTGCCCCCT	69.62
Cys-10	GCA	GGGGGTATAGCTCAGGGGTAGAGCATTTGACTGCAGATCAAGAGGtCTCTGGTTCAAATCCAGGTGCCCCCT	69.82
Cys-11	GCA	GGGGGTATAGCTCAGGGGTAGAGCATTTGACTGCAGATCAAGAAGtCCCCGGTTCAAATCCGGGTGCCCCCT	70.63
Cys-12	GCA	GGGGGTATAGCTCAGGGGTAGAGCATTTGACTGCAGATCAAGAGGtCCCCAGTTCAAATCTGGGTGCCCCCT	71.19
Cys-13	GCA	GGGGGTATAGCTTAGGGGTAGAGCATTTGACTGCAGATCAAAAGGtCCCTGGTTCAAATCCAGGTGCCCCTT	71.81
Cys-14	GCA	GGGGGTATAGCTTAGCGGTAGAGCATTTGACTGCAGATCAAGAGGtCCCCGGTTCAAATCCGGGTGCCCCCT	73.76
Cys-15	GCA	GGGGGTATAGCTCAGGGGTAGAGCATTTGACTGCAGATCAAGAGGtCCCTGGTTCAAATCCAGGTGCCCCCC	73.86
Cys-16 (4)	GCA	GGGGGTATAGCTCAGGGGTAGAGCATTTGACTGCAGATCAAGAGGtCCCTGGTTCAAATCCAGGTGCCCCCT	74.2
Cys-17	GCA	GGGGGTATAGCTCAGGGGTAGAGCATTTGACTGCAGATCAAGAGGtCCCCGGTTCAAATCCGGGTGCCCCCT	74.26
Cys-18	GCA	GGGGGTATAGCTCAGGTGGTAGAGCATTTGACTGCAGATCAAGAGGtCCCCGGTTCAAATCCGGGTGCCCCCT	74.38
Cys-19	GCA	GGGGGTGTAGCTCAGTGGTAGAGCATTTGACTGCAGATCAAGAGGtCCCTGGTTCAAATCCAGGTGCCCCCT	74.42
Cys-20	GCA	GGGGGTATAGCTCAGTGGGtAGAGCATTTGACTGCAGATCAAGAGGtCCCCGGTTCAAATCCGGGTGCCCCCT	74.95
Cys-21	GCA	GGGGGTATAGCTCAGTGGTAGAGCATTTGACTGCAGATCAAGAGGtCCCTGGTTCAAATCCGGGTGCCCCCT	77.18
Cys-22	GCA	GGGGGTATAGCTCAGGGGTAGAGCACTTGACTGCAGATCAAGAGGtCCCTGGTTCAAATCCAGGTGCCCCCT	77.55
Cys-23 (4)	GCA	GGGGGTATAGCTCAGTGGTAGAGCATTTGACTGCAGATCAAGAGGtCCCCGGTTCAAATCCGGGTGCCCCCT	77.71
Cys-24	GCA	GGGGGCATAGCTCAGTGGTAGAGCATTTGACTGCAGATCAAGAGGtCCCTGGTTCAAATCCAGGTGCCCCCT	79.54
Note: This table is created based on the Feb. 2009 assembly of the human genome as put togeher by UCSC under the name "hg19".

## Sheet: Table S4
Table S4. Mouse cytoplasmic tRNACys gene sequences and their corresponding tRNAscan scores
Name	Anticodon	DNA sequence	tRNAscan score
Cys-1	GCA	GGGGGTATAGCTCAGGGGTGGAGCATTTGACTGCAGATCAAGGGGTCCCTGTTTCAAATCCAGGTGCCCCCT	55.85
Cys-2 *	GCA	GGGGTAATGCTCAGGGGTAGAGCATTTGACTGCAGATCAAGAGGTCCCTGGTTCAAATCCAGGTGCTCCA	56.48
Cys-3	GCA	GGGGGAATAGCTTAGGGGTAGAGCATTTGAATGCAGATCAAGAGGTCTCTGGTTCAAATCCAGGTGCCCCCT	58.02
Cys-4	GCA	GGGCGTATAGCTCAGGGGTAGAGCATTTGACTGCAGATCAAGAGGTCCCTGGTTCAAATCCAGATGTTCCTT	58.93
Cys-5	GCA	GGGGGTATAGCTCAGGGGTAGAGCATTTGACTGCAGATCACGAGGTCCCTGGTTCAAATCGAGGTGCCCCCT	60.03
Cys-6	GCA	GGGGTTATAGCTCAGGTGTAGAGCATTTGACTGCAGATCAAGAGGTCCCTGGTTCAAATCCAGGTGCCCCCT	60.67
Cys-7	GCA	GGGGGTATAGCTCAGAGGAAGAGCATTTGACTGCAGATCAAGAGGTCCCTGATTCAAATCCAGGTGCCCCCT	62.29
Cys-8	GCA	GGGGGTAAAGCTCAGGGGTAGAGCATTTGACTGCAGATTAAGAGGTCCCTGGTTCAAATCCAGGTACCCCCT	62.33
Cys-9	GCA	TGGGGTATAGCTCAGGGGTAGAGCATTTGACTGCAGATCAAGAGGTCCCTGGTTCAAATCCAGGTGCCCCCT	66.77
Cys-10	GCA	GGGGGTATAACTCAGGGGTAGAGCATTTGACTGCAGATCAAGAGGTCCCTGGTTCAAATCCAGGTGCCCCCT	66.83
Cys-11	GCA	GGGGGTATAGCTCAGAGGTAGAGCATTTGACTGCAGATCAAGAGATCTCTGGTTCAAATCCAGGTGCCCCCT	66.85
Cys-12	GCA	GGGGGTATAGCTCAGGGGTAGAGTATTTGGCTGCAGATCAAGAGGTCCCTGGTTCAAATCCAGGTGCCCCCT	67.15
Cys-13	GCA	GGGGGTATAGCTCAGGGGTAGAGCATTTGACTGCAGATCAAGAGGTCCCTAGTTCAAATCCAGGTGCCCCCT	67.55
Cys-14	GCA	GGGGGTATAGCTCAGGGGTAGAGCATTTGACTGCAGATCAAGAGGTCCCTGGTTCAAATCCAGATGCCCCCT	68.5
Cys-15	GCA	GGGGGTATAGCTCAGGGGTAGAGCATTTGACTGCAGATCAAGAGGTCCTTGGTTCAAATCCAGGTGTCCCCT	68.53
Cys-16	GCA	GGTGGTATAGCTCAGGGGTAGAGCATTTGACTGCAGATCAAGAGATCCCTGGTTCGAATCCAGGTGCCCCCT	69.3
Cys-17	GCA	GGGGGTATAGCTCAGGGGTAGAGCATTTGACTGCAGATTAAGAGGTCCCTGGTTCAAATCCAGGTGCCCCCT	69.92
Cys-18	GCA	GGGGGTATAGCTCAGGGGTAGAGCATTTGACTGCAGATCAAGAGGTCCCTGGTTCAAATCCGGGTGCCCCCT	73.73
Cys-19 (29)	GCA	GGGGGTATAGCTCAGGGGTAGAGCATTTGACTGCAGATCAAGAGGTCCCTGGTTCAAATCCAGGTGCCCCCT	74.2
Cys-20	GCA	GGGGGCATAGCTCAGGGGTAGAGCATTTGACTGCAGATCAAGAGGTCCCCGGTTCAAATCCGGGTGCTCCCT	74.25
Cys-21	GCA	GGGGGTATAGCTCAGGGGTAGAGCATTTGACTGCAGATCAAGAGGTCCCCGGTTCAAATCCGGGTGCCCCCT	74.26
Cys-22	GCA	GGGGGTATAGCTCAGGGGTAGAGCATTTGACTGCAGATCAAGAGGTCCCTGGTTCAAATCCAGGTACCCCCT	74.83
Cys-23	GCA	GGGGGTATAGCTCAGTGGTAGAGCATTTGACTGCAGATCAAGAGGTCCCTGGTTCAAATCCGGGTGCCCCCT	77.18
Cys-24 (2)	GCA	GGGGGTATAGCTCAGTGGTAGAGCATTTGACTGCAGATCAAGAGGTCCCTGGTTCAAATCCAGGTGCCCCCT	77.65
Cys-24 (4)	GCA	GGGGGTATAGCTCAGTGGTAGAGCATTTGACTGCAGATCAAGAGGTCCCCGGTTCAAATCCGGGTGCCCCCT	77.71
Note: This table is created based on the Dec. 2011 assembly of the mouse genome as put togeher by UCSC under the name "mm10".
