# Supplementary material for: Cross-editing by a tRNA synthetase allows vertebrates to abundantly express mischargeable tRNA without causing mistranslation
Source: Nucleic Acids Res. 2020 Jun 2;48(12):6445–57. doi: 10.1093/nar/gkaa469 (PMC7337962; doi:10.1093/nar/gkaa469)
Supplement: gkaa469_Supplemental_Files [file gkaa469_supplemental_files.zip › Table S5-new.xlsx]

## Sheet: Fig2A
AlaRS & Thr-AGU(G4:U69)		(uM)
Time(min)	#1	#2	#3	AVE	STD
0	0	0	0	0	0
1	0.0353901	0.0601926	0.0528068	0.0494631	0.0127348
2	0.0853321	0.0951742	0.0857361	0.0887475	0.00556938
5	0.202329	0.261035	0.237331	0.233565	0.0295338
10	0.459606	0.464411	0.610571	0.511529	0.0858059
20	0.842378	0.891549	0.852452	0.862126	0.0259742
30	1.08184	1.22605	1.13026	1.14605	0.0733873
AlaRS & Thr-CGU(G4:U69)		(uM)
Time(min)	#1	#2	#3	AVE	STD
0	0	0	0	0	0
1	0.020956	0.0224129	0.00103778	0.0148022	0.0119426
2	0.0374633	0.0966628	0.0173829	0.050503	0.0412172
5	0.0862826	0.0870081	0.0684936	0.0805948	0.0104861
10	0.155004	0.167695	0.131539	0.151413	0.0183434
20	0.283316	0.287345	0.225458	0.265373	0.0346259
30	0.365501	0.394237	0.320545	0.360094	0.0371424
AlaRS & Thr-AGU(U4:G69)		(uM)
Time(min)	#1	#2	#3	AVE	STD
0	0	0	0	0	0
1	0.0129042	0.0018651	0.00882427	0.00786452	0.00558178
2	0.0680927	0.00285982	0.00472285	0.0252251	0.0371361
5	0.004263	0.00920116	0.00907284	0.00751233	0.00281474
10	0.0268453	0.0518498	0.0444942	0.0410631	0.0128505
20	0.0282279	0.0279765	0.0682327	0.0414791	0.0231697
30	0.0307627	0.0457571	0.0519513	0.0428237	0.0108946
ThrRS & Thr-AGU(G4:U69)		(uM)
Time(min)	1	2	3	AVE	STD
0	0	0	0	0	0
1	-0.000484122	-0.00151113	0.00160857	-0.000128894	0.00158989
2	-0.0067777	-0.00244105	-0.00680547	-0.00534141	0.00251182
5	-0.00726183	0.00604451	-0.00791909	-0.00304547	0.00787901
10	-0.00593049	0.00116241	-0.00853777	-0.00443529	0.00501997
20	-0.00532534	0.000348722	-0.00643426	-0.00380363	0.00363853
30	0.00786698	0.0086018	0.00259845	0.00635574	0.00327459
AlaRS & No tRNA		(uM)
Time(min)	1	2	3	AVE	STD
0	0	0	0	0	0
1	0.000588992	-0.00314694	-0.00175355	-0.00143717	0.00188795
2	0.00424074	-0.00629388	0.00263032	0.000192391	0.0056747
5	0.00235597	-0.000699321	0.00463437	0.00209701	0.00267626
10	0.0102485	-0.000932427	0.00438386	0.00456663	0.00559268
20	0.0100129	0.00163175	0.0077657	0.0064701	0.00433817
30	0.0180231	0.00967393	0.0156567	0.0144512	0.00430315

## Sheet: Fig2B
Ala-AGC		(uM)
Time(min)	#1	#2	#3	AVE	STD
0	0	0	0	0	0
1	1.55153	1.49159	1.50571	1.51627	0.0313361
2	1.57586	1.49785	1.51724	1.53032	0.0406192
5	1.52667	1.49199	1.59758	1.53875	0.0538187
10	1.65043	1.50844	1.58308	1.58065	0.0710276
20	1.71779	1.64656	1.61156	1.65864	0.0541351
30	1.58658	1.54869	1.62892	1.58881	0.0401322
Thr-AGU(G4:U69)		(uM)
Time(min)	#1	#2	#3	AVE	STD
0	0	0	0	0	0
1	0.0171843	0.0114841	0.0103485	0.0130056	0.00366313
2	0.017437	0.0185227	0.0105785	0.0155127	0.00430756
5	0.0416973	0.0516166	0.0398992	0.0444044	0.00631039
10	0.0802357	0.0819939	0.0771537	0.0797944	0.00245008
20	0.16085	0.161518	0.144764	0.155711	0.00948623
30	0.222006	0.225977	0.229276	0.225753	0.00364016
Thr-AGU(G3:U70)		(uM)
Time(min)	#1	#2	#3	AVE	STD
0	0	0	0	0	0
1	0.162322	0.158248	0.174408	0.164993	0.0084046
2	0.29437	0.277573	0.302458	0.291467	0.0126942
5	0.577477	0.578637	0.592967	0.583027	0.00862772
10	0.930948	0.844219	0.827743	0.867636	0.0554445
20	1.1129	1.00502	1.0447	1.05421	0.0545645
30	1.15888	1.0237	1.13803	1.10687	0.0727795

## Sheet: Fig3A
Buffer		(%)
Time(min)	#1	#2	#3	AVE	STD
0	100	100	100	100	0
2	109.336	102.958	108.086	106.793	3.38005
4	101.127	91.9484	102.983	98.686	5.90823
6	75.4653	101.51	94.5288	90.5012	13.4812
8	95.5335	95.1355	94.6815	95.1168	0.426296
10	110.463	92.9461	92.0133	98.4742	10.3933
15	90.519	87.2164	80.3162	86.0172	5.20603
10 nM ThrRS		(%)
Time(min)	#1	#2	#3	AVE	STD
0	100	100	100	100	0
2	93.4031	100.079	98.2224	97.2348	3.44566
4	98.091	97.6761	97.7677	97.8449	0.217994
6	89.3758	89.436	94.105	90.9722	2.71322
8	84.0193	81.3534	82.8772	82.75	1.33751
10	84.559	80.1087	84.7375	83.1351	2.62242
15	67.056	69.3635	69.1443	68.5212	1.27368
50 nM ThrRS		(%)
Time(min)	#1	#2	#3	AVE	STD
0	100	100	100	100	0
2	96.3505	80.0352	80.2091	85.5316	9.36984
4	75.6224	65.4842	72.157	71.0878	5.15298
6	62.336	55.581	57.6486	58.5219	3.46117
8	51.3161	44.0317	45.9006	47.0828	3.78339
10	42.5627	32.4032	38.4354	37.8004	5.10944
15	28.6071	24.5423	25.1009	26.0834	2.20337
200 nM ThrRS		(%)
Time(min)	#1	#2	#3	AVE	STD
0	100	100	100	100	0
2	49.0953	42.8491	43.7577	45.234	3.37468
4	32.6202	26.5189	27.0193	28.7195	3.38741
6	22.1434	20.3019	21.6072	21.3508	0.947131
8	16.9049	17.2925	17.4149	17.2041	0.26623
10	16.515	13.9057	16.1337	15.5181	1.40939
15	14.1558	12	12.4231	12.8596	1.14224

## Sheet: Fig3B
Buffer		(%)
Time(min)	#1	#2	#3	AVE	STD
0	100	100	100	100	0
2	90.2341	92.8574	100.519	94.5367	5.34398
4	99.731	97.9719	95.1072	97.6033	2.33382
6	89.4479	91.3863	87.2743	89.3695	2.05712
8	91.3277	94.0664	88.9364	91.4435	2.56692
10	92.4948	95.4294	84.8747	90.9329	5.44791
15	72.3375	76.3311	79.3226	75.9971	3.50451
ThrRS		(%)
Time(min)	#1	#2	#3	AVE	STD
0	100	100	100	100	0
2	53.6842	51.5661	54.4191	53.2231	1.48129
4	40.273	41.6157	41.7092	41.1993	0.803539
6	30.6403	28.4455	27.1087	28.7315	1.78307
8	21.5563	21.4561	21.256	21.4228	0.152884
10	20.1183	17.3696	19.063	18.8503	1.38665
15	14.4293	13.4797	14.9863	14.2984	0.761736
AlaRS		(%)
Time(min)	#1	#2	#3	AVE	STD
0	100	100	100	100	0
2	102.162	87.6675	90.329	93.3863	7.71594
4	99.1782	92.884	85.7134	92.5919	6.73714
6	82.6761	86.3431	87.1043	85.3745	2.36768
8	85.5415	82.0966	74.7506	80.7962	5.51171
10	79.8638	75.2044	81.863	78.977	3.41669
15	79.0638	76.5909	68.1277	74.5942	5.73495

## Sheet: Fig3C
Buffer		(%)
Time(min)	#1	#2	#3	AVE	STD
0	100	100	100	100	0
2	104.219	107.791	103.107	105.039	2.44712
4	99.6814	104.212	93.5449	99.146	5.35348
6	94.9526	102.983	98.6244	98.8532	4.01991
8	92.6731	102.88	97.1632	97.572	5.11561
10	94.7732	92.9548	90.3843	92.7041	2.20518
15	81.2285	83.2305	74.3323	79.5971	4.66804
ThrRS WT		(%)
Time(min)	#1	#2	#3	AVE	STD
0	100	100	100	100	0
2	56.4469	53.4913	63.5072	57.8151	5.14622
4	42.2001	41.3776	45.7863	43.1213	2.34428
6	36.6539	37.0551	39.0619	37.5903	1.29012
8	31.7543	33.408	32.5418	32.568	0.827174
10	31.8391	32.862	27.2285	30.6432	3.00111
15	27.6035	26.4079	20.7279	24.9131	3.67345
H155A/H159A		(%)
Time(min)	#1	#2	#3	AVE	STD
0	100	100	100	100	0
2	106.605	98.3836	91.9475	98.9789	7.34705
4	100.07	95.1717	82.9861	92.7425	8.79712
6	97.1954	90.994	79.5007	89.23	8.97825
8	100.316	89.2496	73.2533	87.6064	13.606
10	94.1445	80.4929	69.0254	81.2209	12.5753
15	88.9542	82.8811	70.5361	80.7905	9.38536
D259A		(%)
Time(min)	#1	#2	#3	AVE	STD
0	100	100	100	100	0
2	101.044	101.924	104.91	102.626	2.02613
4	98.4471	101.833	94.084	98.1213	3.88457
6	96.8868	94.2062	91.268	94.1204	2.81042
8	95.4529	93.1114	92.7534	93.7726	1.46615
10	92.1948	93.8152	82.3258	89.4453	6.21864
15	87.618	86.403	76.1555	83.3922	6.29648

## Sheet: Fig3D
ThrRS-Mut & Ala		(uM)
Time(min)	#1	#2	#3	AVE	STD
0	0	0	0	0	0
2	-0.0143231	0.0745051	0.00310418	0.0210954	0.0470678
5	-0.00944025	-0.0301827	0.0174963	-0.00737556	0.0239065
10	-0.0345057	-0.0307265	-0.000282198	-0.0218382	0.0187634
15	-0.0211592	-0.0206656	-0.000564396	-0.0141297	0.0117505
20	-0.0312505	-0.029367	-0.00310418	-0.0212405	0.0157348
30	-0.00520841	0.0157711	0.0163675	0.00897674	0.0122883
ThrRS-Mut & Ser		(uM)
Time(min)	#1	#2	#3	AVE	STD
0	0	0	0	0	0
2	0.143971	0.142938	0.0737972	0.120235	0.0402199
5	0.361419	0.349157	0.278543	0.329706	0.0447309
10	0.534401	0.627262	0.474411	0.545358	0.0770123
15	0.731242	0.762983	0.580113	0.691446	0.097715
20	0.908834	0.900093	0.507148	0.772025	0.229432
30	1.08344	1.17709	0.944937	1.06849	0.116795
ThrRS WT & Ala		(uM)
Time(min)	#1	#2	#3	AVE	STD
0	0	0	0	0	0
2	0.0192505	-0.00222536	-0.0149915	0.000677886	0.0173047
5	0.00318718	-0.00209446	-0.00920532	-0.0027042	0.00621871
10	0.000764922	-0.00183265	-0.0134135	-0.00482707	0.00754861
15	0.00841415	-0.000654519	-0.0131505	-0.00179694	0.0108276
20	0.00624687	0.00209446	-0.0115724	-0.00107703	0.00932338
30	0.00127487	0.00379621	-0.00762727	-0.000852062	0.0060014
ThrRS WT & Ser		(uM)
Time(min)	#1	#2	#3	AVE	STD
0	0	0	0	0	0
2	-0.0168851	-0.000310644	-0.0177725	-0.0116561	0.00983543
5	0.000738722	-0.00486676	0.00910297	0.00165831	0.00703012
10	0.0208953	0.0118045	0.0017339	0.0114779	0.00958486
15	0.00189957	0.0478392	0.00791091	0.0192166	0.0249695
20	-0.00464339	0.00362418	-0.00617702	-0.00239874	0.00527207
30	-0.00939232	0.0053845	-0.00791091	-0.00397291	0.00813754
ThrRS-Mut &Ser, No tRNA		(uM)
Time(min)	#1	#2	#3	AVE	STD
0	0	0	0	0	0
2	0.0207788	-0.00564413	0.00708708	0.00740725	0.0132144
5	0.00516662	-0.00146747	0.0122917	0.00533027	0.00688103
10	-0.0162861	-0.0128686	-0.00121809	-0.0101243	0.00789998
15	-0.00460503	-0.00451531	-0.0109628	-0.00669439	0.00369685
20	0.00460503	-0.0084662	-0.0166103	-0.00682384	0.0107026
30	0.0031449	-0.0126429	-0.00985547	-0.00645115	0.00842647

## Sheet: Fig3E
AlaRS only		(uM)
Time(min)	#1	#2	#3	AVE	STD
0	0	0	0	0	0
2	0.0926982	0.0652008	0.05806	0.0719863	0.0182889
5	0.154867	0.135491	0.121304	0.137221	0.0168483
10	0.310844	0.265617	0.212412	0.262958	0.0492702
15	0.422554	0.386115	0.348619	0.385763	0.0369686
20	0.554524	0.479652	0.444781	0.492986	0.0560732
30	0.748108	0.676492	0.573602	0.666067	0.0877188
AlaRS+ThrRS		(uM)
Time(min)	#1	#2	#3	AVE	STD
0	0	0	0	0	0
2	0.0373316	0.0617644	0.0222348	0.0404436	0.0199477
5	0.083966	0.091784	0.0592547	0.0783349	0.01698
10	0.110183	0.149868	0.0741543	0.111402	0.0378715
15	0.133621	0.125714	0.0871056	0.11548	0.0248891
20	0.141474	0.137331	0.100057	0.126287	0.0228104
30	0.165032	0.160795	0.130773	0.1522	0.0186769
AlaRS+ThrRS-Mut		(uM)
Time(min)	#1	#2	#3	AVE	STD
0	0	0	0	0	0
2	0.0453663	0.0709804	0.0517241	0.0560236	0.0133374
5	0.161969	0.160427	0.155906	0.159434	0.00315115
10	0.306316	0.338859	0.30741	0.317528	0.0184813
15	0.454663	0.483821	0.456468	0.464984	0.0163384
20	0.689867	0.626359	0.552457	0.622894	0.0687705
30	0.868833	0.859498	0.784176	0.837502	0.0464171

## Sheet: Fig3F
buffer		(%)
Time(min)	#1	#2	#3	AVE	STD
0	100	100	100	100	0
2	107.4	95.5629	99.0932	100.685	6.07684
4	101.813	98.4364	98.9858	99.7452	1.81204
6	99.1862	98.8655	122.018	106.69	13.2755
8	103.346	89.0361	109.128	100.503	10.3431
10	98.5777	94.4658	98.9818	97.3418	2.49886
15	91.7707	87.1553	89.7029	89.543	2.31186
Human ThrRS		(%)
Time(min)	#1	#2	#3	AVE	STD
0	100	100	100	100	0
2	37.322	32.9876	33.826	34.7119	2.299
4	21.3878	18.6015	18.7594	19.5829	1.56511
6	16.4424	14.0627	15.1564	15.2205	1.19114
8	12.3017	12.2029	11.9921	12.1656	0.15814
10	10.6304	11.0744	10.8522	10.8523	0.221998
15	9.68562	8.9228	8.8781	9.16217	0.453867
E. coli ThrRS		(%)
Time(min)	#1	#2	#3	AVE	STD
0	100	100	100	100	0
2	58.3392	55.9805	50.6556	54.9918	3.93608
4	41.3901	33.7324	31.8213	35.6479	5.06381
6	25.9604	22.1163	21.8017	23.2928	2.31556
8	19.1852	13.6215	13.9833	15.5967	3.11302
10	14.3977	14.2741	13.0114	13.8944	0.76721
15	11.2537	10.4596	10.0742	10.5958	0.601468

## Sheet: FigS5
Buffer & Thr-AGU(G3:U70)		(%)
Time(min)	#1	#2	#3	AVE	STD
0	100	100	100	100	0
2	101.644	110.833	121.111	111.196	9.73862
4	100.876	105.879	113.532	106.762	6.37411
6	99.7856	102.14	106.905	102.943	3.62702
8	89.9214	99.8265	108.829	99.5258	9.45758
10	85.2037	97.9183	99.1865	94.1028	7.7329
15	79.5568	86.1218	82.7579	82.8122	3.28283
Thr-AGU(G4:U69)		(%)
Time(min)	#1	#2	#3	AVE	STD
0	100	100	100	100	0
2	54.3599	62.3567	62.5899	59.7688	4.68575
4	39.191	40.0949	43.4053	40.8971	2.2187
6	26.0256	28.015	29.1367	27.7258	1.5756
8	23.03	22.5386	23.5012	23.0232	0.481358
10	18.4698	18.703	19.0248	18.7325	0.278683
15	13.3944	14.828	15.1079	14.4434	0.919215
Thr-AGU(G3:U70)		(%)
Time(min)	#1	#2	#3	AVE	STD
0	100	100	100	100	0
2	13.0879	11.5521	12.5735	12.4045	0.78171
4	8.87793	8.98266	7.96511	8.60857	0.559708
6	7.6625	8.79465	8.43922	8.29879	0.578994
8	6.67606	8.56486	7.28238	7.50777	0.964361
10	6.35899	9.3169	6.86516	7.51368	1.58201
15	5.72485	7.22791	5.36696	6.10658	0.987453
Ala-AGC		(%)
Time(min)	#1	#2	#3	AVE	STD
0	100	100	100	100	0
2	100.634	100.305	102.621	101.187	1.2533
4	103.27	102.67	109.05	104.997	3.5228
6	102.694	99.1438	100.889	100.909	1.77525
8	96.9025	92.2363	100.546	96.5616	4.1654
10	91.1684	87.6941	89.9828	89.6151	1.76611
15	82.3657	75.8671	83.2891	80.5073	4.04498

## Sheet: FigS8
Buffer		(%)
Time(min)	#1	#2	#3	AVE	STD
0	100	100	100	100	0
2	84.9285	94.1116	97.1627	92.0676	6.36809
4	85.7922	87.0181	94.1431	88.9845	4.50935
6	87.6752	87.2783	83.8681	86.2739	2.09287
8	86.8045	91.4276	86.7189	88.317	2.6942
10	80.32	93.064	85.3746	86.2529	6.41726
15	84.2277	82.595	77.2411	81.3546	3.65472
200 nM ATD		(%)
Time(min)	#1	#2	#3	AVE	STD
0	100	100	100	100	0
2	95.9965	87.8918	87.9534	90.6139	4.66156
4	94.3572	97.8095	83.6348	91.9338	7.39158
6	91.8762	91.0513	81.6391	88.1889	5.68725
8	80.2354	82.355	75.3092	79.2999	3.61487
10	71.6885	75.1729	70.7255	72.5289	2.33978
15	67.6217	72.9824	70.3357	70.3133	2.6804
200 nM ThrRS		(%)
Time(min)	#1	#2	#3	AVE	STD
0	100	100	100	100	0
2	39.0678	43.3741	42.1439	41.5286	2.2181
4	22.7825	21.592	24.1877	22.854	1.29935
6	15.2268	17.017	16.3459	16.1966	0.904418
8	14.0678	13.4658	12.2517	13.2618	0.925118
10	11.8352	11.3983	12.6298	11.9545	0.624343
15	9.01565	9.4474	10.0524	9.50515	0.520784
